# Supplementary material for: Effects of online group exercises for older adults on physical, psychological and social wellbeing: a randomized pilot trial
Source: PeerJ. 2017 Apr 5;5:e3150. doi: 10.7717/peerj.3150 (PMC5384569; doi:10.7717/peerj.3150)
Supplement: Data S1 [file peerj-05-3150-s003.csv]

participant_id	group	Age_t1	Gender	Recruitment_association	tot_rapa_t1	GFI_t1	Otago_leg_muscle_t1	Otago_leg_muscle_t2	Otago_gait_speed_t1	Otago_gait_speed_t2	PACESt1	PACESt2	Subjective_wellbeing_MPQ_t1	Subjective_wellbeing_MPQ_t2	LONELINESS_t1	LONELINESS_t2	w1_attended_sessions	w2_attended_sessions	w3_attended_sessions	w4_attended_sessions	w5_attended_sessions	w6_attended_sessions	w7_attended_sessions	w8_attended_sessions	level_w1	level_w2	level_w3	level_w4	level_w5	level_w6	level_w7	level_w8	avg_completness_w1	avg_completness_w2	avg_completness_w3	avg_completness_w4	avg_completness_w5	avg_completness_w6	avg_completness_w7	avg_completness_w8	tot_attended_sessions	tot_private_messages_sent	tot_private_messages_received	tot_messages_post_bulletin
23	control	66.00	f	ADA	6.00	1.00	12.00	14.00	0.72	0.68	59.00	77.00	10.00	12.00	3.00	3.00	3	2	0	2	2	0	2	3	2	2	2	2	2	2	2	3	100	100		98.5	85.5		97	97	14
48	control	65.00	f	ADA	7.00	4.00	16.00	15.00	0.83	0.83	72.00	77.00	9.00	11.00	6.00	6.00	3	2	1	2	3	2	2	2	3	4	4	4	5	5	6	8	100	100	100	100	100	92.5	100	100	17
25	control	67.00	f	ADA	6.00	2.00	10.00	13.00	0.76	1.12	62.00	76.00	6.00	10.00	8.00	9.00	1	1	1	3	2	2	1	1	2	2	2	2	2	2	2	2	77	100	100	98	97	92	97	89	12
47	control	81.00	f	ADA	4.00	3.00	12.00	16.00	0.55	0.76	56.00	65.00	6.00	9.00	10.00	4.00	3	3	3	1	3	3	3	3	1	2	3	3	3	3	4	4	100	100	100	100	97	97	100	100	22
26	control	70.00	f	ADA	6.00	4.00	14.00	16.00	0.72	0.76	52.00	78.00	11.00	12.00	9.00	3.00	3	3	3	3	2	3	3	3	2	3	4	5	6	6	7	8	100	100	100	100	100	100	99	100	23
46	control	65.00	f	ADA	4.00	1.00	13.00	20.00	0.81	0.92	54.00	74.00	5.00	11.00	6.00	3.00	3	1	2	3	3	3	2	3	3	4	4	5	6	6	6	6	100	100	100	100	7.366.666.667	9.066.666.667	87.5	86	20
28	control	71.00	f	ADA	6.00	0.00	16.00	15.00	0.70	0.48	64.00	76.00	11.00	9.00	3.00	3.00	3	3	1	3	1	3	2	1	3	4	5	5	5	5	6	7	100	9.733.333.333	100	9.266.666.667	100	8.566.666.667	89	92	17
29	control	71.00	f	ADA	6.00	4.00	11.00	20.00	0.72	0.67	68.00	75.00	7.00	8.00	7.00	5.00	1	1	2	2	2	3	3	2	3	3	3	4	4	4	5	5	100	100	100	100	96	7.933.333.333	95	81	16
59	control	86.00	m	Auser	7.00	0.00	6.00	9.00	0.49	0.25	71.00	69.00	8.00	11.00	3.00	3.00	1	3	2	0	1	2	2	1	3	4	5	5	5	5	7	7	100	100	91		100	100	100	85	12
49	control	67.00	f	Auser	6.00	2.00	10.00	14.00	0.65	0.81	61.00	52.00	12.00	11.00	6.00	3.00	2	2	2	2	2	2	2	2	3	4	4	5	5	5	6	6	100	100	92.5	100	52.5	46	64.5	100	16
32	control	75.00	m	ADA	6.00	5.00	16.00	24.00	0.83	1.05	70.00	78.00	3.00	5.00	9.00	7.00	3	3	3	3	2	2	1	1	3	4	4	5	5	6	6	6	100	100	100	100	100	100	69	90	18
35	control	75.00	f	ADA	5.00	4.00	9.00	14.00	0.44	0.68	47.00	77.00	7.00	12.00	6.00	3.00	0	0	0	0	0	0	1	1	1	1	1	1	1	1	1	1							92	100	2
52	control	72.00	f	Auser	3.00	5.00	12.00		0.52		72.00	74.00	3.00	5.00	10.00	9.00	0	3	2	3	3	2	3	1	2	2	3	3	4	4	5	5		100	100	99	9.866.666.667	100	9.466.666.667	69	17
54	control	73.00	m	Auser	6.00	3.00	20.00	26.00	0.85	0.97	43.00	51.00	6.00	3.00	5.00	9.00	3	3	3	3	3	3	3	3	2	2	2	3	3	3	5	6	100	100	100	8.233.333.333	8.033.333.333	8.466.666.667	9.466.666.667	100	24
44	control	87.00	f	ADA	3.00	0.00	5.00	5.00	0.37	0.38	58.00	70.00	6.00	12.00	4.00	3.00	1	0	0	1	0	1	2	0	1	1	1	1	1	1	1	1	94			100		96	96		5
45	control	65.00	f	ADA	6.00	3.00	15.00	15.00	0.85	0.86	73.00	75.00	6.00	9.00	6.00	4.00	3	2	2	3	2	1	1	1	4	5	5	5	5	5	5	5	100	82.5	70	6.533.333.333	60.5	90	46	64	15
1	control	66.00	f		7.00	1.00											2	3	1	3	2	1	0	0	4	4	4	5	5	6	6	6	5.5	0	0	0.333333333	0	0			12
2	control	76.00	f		6.00	1.00
3	control	65.00	m		6.00	3.00
4	control	67.00	m		3.00	3.00
19	experimental	75.00	f	ADA	6.00	3.00	13.00	16.00	0.78	1.12	78.00	76.00	8.00	4.00	7.00	7.00	3	3	0	3	3	2	1	0	4	5	5	6	7	7	9	9	100	100		100	5.633.333.333	98	79		15	0	4	1
20	experimental	67.00	f	ADA	6.00	2.00	15.00	15.00	1.00	0.79	64.00	80.00	9.00	12.00	5.00	3.00	3	3	3	3	3	3	3	3	4	5	6	7	7	9	9	10	100	100	100	100	100	100	100	100	24	10	10	12
21	experimental	76.00	m	ADA	7.00	3.00	20.00	21.00	0.72	0.85	70.00	79.00	7.00	10.00	3.00	4.00	3	1	2	2	2	3	3	1	4	4	5	6	6	7	7	9	9.566.666.667	100	92.5	100	71	72	6.866.666.667	1	17	2	3	2
56	experimental	68.00	m	Auser	3.00	0.00	13.00	31.00	0.68	1.20	62.00	66.00	11.00	7.00	4.00	3.00	3	3	3	3	3	3	3	3	4	5	6	7	8	9	10	10	100	9.766.666.667	9.233.333.333	95	9.733.333.333	9.833.333.333	100	100	24	1	2	1
22	experimental	70.00	f	ADA	7.00	1.00	23.00	25.00	1.00	1.09	68.00	67.00	8.00	11.00	7.00	7.00	3	3	3	1	2	3	3	3	3	5	6	6	6	8	9	10	67	3.466.666.667	4.266.666.667	72	48	76	58	3.966.666.667	21	5	4	4
27	experimental	65.00	f	ADA	6.00	3.00	24.00	26.00	1.01	0.83	77.00	79.00	12.00	12.00	3.00	5.00	3	1	3	3	3	3	3	3	4	5	5	6	7	8	9	10	100	100	82	86	100	100	100	100	22	5	6	18
57	experimental	67.00	f	Auser	6.00	2.00	12.00	16.00	0.84	1.10	77.00	78.00	4.00	11.00	3.00	6.00	3	3	2	2	3	3	3	3	2	3	4	4	4	5	6	8	100	100	100	100	100	100	100	100	22	10	9	0
30	experimental	69.00	m	ADA	4.00	2.00	16.00	17.00	0.96	0.98	67.00	64.00	10.00	11.00	6.00	4.00	3	3	3	3	3	3	3	0	4	5	6	7	8	9	10	10	100	100	100	100	9.733.333.333	100	100		21	23	24	0
50	experimental	71.00	m	Auser	6.00	6.00	10.00	32.00	0.65	1.04	70.00	72.00	2.00	2.00	12.00	9.00	3	3	3	3	3	3	3	3	4	5	6	7	7	8	10	10	100	100	100	100	100	100	100	100	24	52	32	3
33	experimental	72.00	f	ADA	6.00	0.00	17.00	25.00	0.81	1.01	70.00	77.00	10.00	12.00	6.00	3.00	0	1	3	3	3	3	3	3	4	4	5	5	7	8	9	10		100	100	88	100	9.733.333.333	100	100	19	23	19	5
34	experimental	65.00	f	ADA	6.00	3.00	22.00	25.00	0.89	1.02	76.00	74.00	10.00	12.00	3.00	3.00	3	3	3	3	3	3	3	3	2	3	4	4	6	7	8	9	97	90	100	100	100	100	9.966.666.667	100	24	8	12	5
36	experimental	75.00	f	ADA	6.00	3.00	14.00	19.00	0.75	0.85	33.00	79.00	7.00	11.00	3.00	3.00	3	2	3	3	3	2	2	3	4	5	6	7	7	8	9	10	100	100	98	100	9.833.333.333	64	51	7.166.666.667	21	6	3	0
51	experimental	65.00	f	Auser	4.00	2.00	14.00	19.00	0.82	0.92	58.00	38.00	2.00	2.00	8.00	7.00	3	3	3	3	0	0	0	1	4	5	6	7	7	7	7	7	100	100	100	98				100	13	19	14	1
37	experimental	80.00	f	ADA	3.00	6.00	12.00	15.00	0.54	0.65	41.00	71.00	6.00	6.00	6.00	4.00	3	3	3	3	3	3	3	2	2	3	4	5	6	7	8	9	100	100	100	9.633.333.333	9.533.333.333	94	8.966.666.667	76	23	9	10	2
53	experimental	66.00	m	Auser	6.00	6.00	10.00	34.00	0.57	1.27	67.00	64.00	1.00	2.00	12.00	12.00	3	3	3	3	3	3	3	3	4	5	6	6	8	9	10	10	100	100	9.533.333.333	100	9.733.333.333	100	100	100	24	23	16	2
39	experimental	66.00	f	ADA	4.00	3.00	13.00	13.00	0.73	0.81	49.00	80.00	11.00	12.00	3.00	3.00	3	3	2	2	2	1	2	2	3	4	5	5	6	6	8	9	100	100	100	87.5	81	100	96	100	17	6	8	6
40	experimental	73.00	m	ADA	5.00	6.00	18.00	22.00	0.68	1.21	67.00	80.00	11.00	12.00	6.00	3.00	3	3	3	3	3	3	3	3	3	4	5	6	6	7	8	8	96	100	8.933.333.333	56	62	4.233.333.333	38	40	24	24	24	11
55	experimental	71.00	f	Auser	6.00	2.00	10.00	13.00	0.68	0.86	58.00	75.00	4.00	6.00	7.00		3	3	3	1	1	3	3	2	3	4	5	6	6	7	8	9	100	100	100	100	52	95	8.866.666.667	100	19	3	2	1
41	experimental	68.00	f	ADA	7.00	4.00	17.00	16.00	1.12	0.81	79.00	78.00	12.00	12.00	3.00	3.00	2	0	1	3	0	2	1	3	4	4	4	4	4	4	6	6	100		81	7.966.666.667		81	90	100	12	3	7	2
43	experimental	77.00	f	ADA	6.00	4.00	15.00	16.00	0.95	0.96	53.00	73.00	5.00	8.00	9.00	10.00	3	3	3	3	3	3	3	3	2	3	4	4	6	7	8	9	100	100	100	95	9.466.666.667	9.733.333.333	100	100	24	3	4	0
